# Supplementary material for: Parental Acceptance, Parental Hesitancy, and Uptake of Seasonal Influenza Vaccination among Children Aged 6–59 Months: A Systematic Review and Meta-Analysis
Source: Vaccines (Basel). 2023 Aug 13;11(8):1360. doi: 10.3390/vaccines11081360 (PMC10459009; doi:10.3390/vaccines11081360)
Supplement: Supplementary file 1 [file vaccines-11-01360-s001.zip]

Archive with 1 entries (1 files):
- vaccines-2522495-supplementary.pdf
